# Supplementary material for: The Genetic and Embryo–Fetal Developmental Toxicity Profile of the Novel Transgelin Agonist Deg-AZM: Ames, Micronucleus, Chromosomal Aberration, and Rat EFD Studies
Source: Biomedicines. 2025 Oct 23;13(11):2600. doi: 10.3390/biomedicines13112600 (PMC12650075; doi:10.3390/biomedicines13112600)
Supplement: Supplementary file 1 [file biomedicines-13-02600-s001.zip]

Archive with 1 entries (1 files):
- biomedicines-3918790-supplementary.pdf
